# Supplementary material for: An IRES-like cis-acting element located within the EV-A71 coding region drives translation independent of the 5′-IRES and modulates viral fitness through regulated binding of viral RNA to 3D polymerase
Source: J Virol. 2026 May 27;100(6):e00355-26. doi: 10.1128/jvi.00355-26 (PMC13288635; doi:10.1128/jvi.00355-26)
Supplement: Table S2 — EV-A71 RNA-FISH probe sets. [file jvi.00355-26-s0003.xlsx]

## Sheet: Probe sets for EV-A71 RNA
EV-A71 RNA-FISH probe sets for sense RNA
Number	Odd	1st Half of Initiator I1	Spacer	Probe Sequence (25 nt)	Even	Probe Sequence (25 nt)	Spacer	2nd Half of Initiator I1	Target location	targeted sense sequence
1	P1	gAggAgggCAgCAAACgg	AA	CACTGTATCCACATGCCTCAGCGGA	P2	TGCCAATAGTTAATTGCGCCACTCG	TA	gAAgAgTCTTCCTTTACg	956	TCCGCTGAGGCATGTGGATACAGTGATCGAGTGGCGCAATTAACTATTGGCA
2	P1	gAggAgggCAgCAAACgg	AA	GGTGGAATTTACTGGCATTGCACTG	P2	GTAGGACAGCGACTAGGAGTGCTCC	TA	gAAgAgTCTTCCTTTACg	1280	CAGTGCAATGCCAGTAAATTCCACCAAGGAGCACTCCTAGTCGCTGTCCTAC
3	P1	gAggAgggCAgCAAACgg	AA	GAATAGGTGCTGAAACGCCATCATCG	P2	ACACGGGGTGGGGTGGAAGTTTGG	TA	gAAgAgTCTTCCTTTACg	1759	CGATGATGGCGTTTCAGCACCTATTCTACCAAACTTCCACCCCACCCCGTGT
4	P1	gAggAgggCAgCAAACgg	AA	GTGCTCTATAATGGGTGTTGCTGAT	P2	AGTAGTCAAACACTCCATCTCGGGC	TA	gAAgAgTCTTCCTTTACg	2225	ATCAGCAACACCCATTATAGAGCACATGCCCGAGATGGAGTGTTTGACTACT
5	P1	gAggAgggCAgCAAACgg	AA	CAAAGCGCATGTAGGTGAATAGCTC	P2	TGCACGCAACAAAAGTGAACTCTGC	TA	gAAgAgTCTTCCTTTACg	2807	GAGCTATTCACCTACATGCGCTTTGATGCAGAGTTCACTTTTGTTGCGTGCA
6	P1	gAggAgggCAgCAAACgg	AA	GTAAATCCTAACCACTAAAGGGTAC	P2	CCACGCCCTGACGTGCTTCATTCTC	TA	gAAgAgTCTTCCTTTACg	3169	GTACCCTTTAGTGGTTAGGATTTACATGAGAATGAAGCACGTCAGGGCGTGG
7	P1	gAggAgggCAgCAAACgg	AA	CCACCGCAATCACCAGGTTCTGAGT	P2	ACGACGCCATGTTGGCATCTAAGGA	TA	gAAgAgTCTTCCTTTACg	3639	ACTCAGAACCTGGTGATTGCGGTGGTATCCTTAGATGCCAACATGGCGTCGT
8	P1	gAggAgggCAgCAAACgg	AA	TCCCAAACATGACTTCAAGGTCCTC	P2	GACAGAAGTGAGCTAGGTACGACAC	TA	gAAgAgTCTTCCTTTACg	4286	GAGGACCTTGAAGTCATGTTTGGGAATGTGTCGTACCTAGCTCACTTCTGTC
9	P1	gAggAgggCAgCAAACgg	AA	GCGTCAGAATCAGACACTGTTGGTA	P2	CAGTCCATGTAGAACCTGCGGCGAA	TA	gAAgAgTCTTCCTTTACg	4761	TACCAACAGTGTCTGATTCTGACGCTATTCGCCGCAGGTTCTACATGGACTG
10	P1	gAggAgggCAgCAAACgg	AA	GGGCTGCAGCGTTTGAAATTTGCAG	P2	AGTTGGATAGCTTTCCCACACACTA	TA	gAAgAgTCTTCCTTTACg	4899	CTGCAAATTTCAAACGCTGCAGCCCATTAGTGTGTGGGAAAGCTATCCAACT
11	P1	gAggAgggCAgCAAACgg	AA	ACACCAACGAGACAACCGCCACTAC	P2	ACCCTGCAAAGAGCTTGTAGATGAC	TA	gAAgAgTCTTCCTTTACg	5264	GTAGTGGCGGTTGTCTCGTTGGTGTATGTCATCTACAAGCTCTTTGCAGGGT
12	P1	gAggAgggCAgCAAACgg	AA	CAAGGACGTTCACGAGTTTGTGCTC	P2	CTTGCTCATCCACCAGTTCAACTGC	TA	gAAgAgTCTTCCTTTACg	5534	GAGCACAAACTCGTGAACGTCCTTGATGCAGTTGAACTGGTGGATGAGCAAG
13	P1	gAggAgggCAgCAAACgg	AA	GTCACCACTCCTCCACACTGTCCTG	P2	TGAATACCGACAACCTTCCCAACAG	TA	gAAgAgTCTTCCTTTACg	5817	CAGGACAGTGTGGAGGAGTGGTGACATCTGTTGGGAAGGTTGTCGGTATTCA
14	P1	gAggAgggCAgCAAACgg	AA	CTGGCCTCGATCAGACGGGACTTCC	P2	CTGAGGTACACTGAATCATTTAGAC	TA	gAAgAgTCTTCCTTTACg	6447	GGAAGTCCCGTCTGATCGAGGCCAGTAGTCTAAATGATTCAGTGTACCTCAG
15	P1	gAggAgggCAgCAAACgg	AA	AAGCGACCATGTTGAGTTCATCCAA	P2	GATAGCTAGCGAGCACATCGTCTCC	TA	gAAgAgTCTTCCTTTACg	6890	TTGGATGAACTCAACATGGTCGCTTATGGAGACGATGTGCTCGCTAGCTATC

## Sheet: Hairpin amplifier
Amplifer set	Fluorescence-labelled sequences (5ʹ-3ʹ)
Initiator	gaggagggcagcaaacgggaagagtcttcctttacg
Hairpin 1	cgtaaaggaagactcttcccgtttgctgccctcctcgcattctttcttgaggagggcagcaaacgggaagag-Alexa Fluor 488
Hairpin 2	Alexa Fluor 488-gaggagggcagcaaacgggaagagtcttcctttacgctcttcccgtttgctgccctcctcaagaaagaatgc
